# Supplementary material for: HIF-1α Reduction by Lowering Intraocular Pressure Alleviated Retinal Neovascularization
Source: Biomolecules. 2023 Oct 17;13(10):1532. doi: 10.3390/biom13101532 (PMC10605289; doi:10.3390/biom13101532)
Supplement: Supplementary file 1 [file biomolecules-13-01532-s001.zip]

Archive with 1 entries (1 files):
- biomolecules-2653943-supplementary.pdf
